# Supplementary material for: Molecular Profiles of Serum-Derived Extracellular Vesicles in High-Grade Serous Ovarian Cancer
Source: Cancers (Basel). 2022 Jul 23;14(15):3589. doi: 10.3390/cancers14153589 (PMC9330879; doi:10.3390/cancers14153589)
Supplement: Supplementary file 1 [file cancers-14-03589-s001.zip]

Archive with 1 entries (1 files):
- cancers-1829458-supplementary.pdf
